# Supplementary material for: Therapeutic Options and Outcomes for the Treatment of Children with Gram-Positive Bacteria with Resistances of Concern: A Systematic Review
Source: Antibiotics (Basel). 2023 Jan 28;12(2):261. doi: 10.3390/antibiotics12020261 (PMC9952189; doi:10.3390/antibiotics12020261)
Supplement: Supplementary file 1 [file antibiotics-12-00261-s001.zip]

Archive with 2 entries (2 files):
- PICO Gram positive additional file S2.pdf
- search strategy additional file S1.pdf
